# Supplementary material for: Quantitation and Distribution of Epichloë-Derived Alkaloids in Perennial Ryegrass Tissues
Source: Metabolites. 2023 Jan 30;13(2):205. doi: 10.3390/metabo13020205 (PMC9966479; doi:10.3390/metabo13020205)
Supplement: Supplementary file 1 [file metabolites-13-00205-s001.zip]

Archive with 1 entries (1 files):
- metabolites-2124012-supplementary.pdf
